# Supplementary material for: Genetic diversity of bottlenose dolphin (Tursiops sp.) populations in the western North Pacific and the conservation implications
Source: Mar Biol. 2017 Sep 11;164(10):202. doi: 10.1007/s00227-017-3232-8 (PMC5592193; doi:10.1007/s00227-017-3232-8)
Supplement: Supplementary file 2 — Supplementary material 2 (XLSX 77 kb) [file 227_2017_3232_MOESM2_ESM.xlsx]

## Sheet: Title page
Genetic diversity of bottlenose dolphin (Tursiops sp.) populations in the western North Pacific and the conservation implications Ing Chen(1,2), Shin Nishida(3), Wei-Cheng Yang(4), Tomohiko Isobe(5), Yuko Tajima(6), A. Rus Hoelzel(1) 1 School of Biological and Biomedical Sciences, University of Durham, South Road, Durham, DH1 3LE, United Kingdom 2 Department of Life Sciences, National Cheng Kung …

## Sheet: Table S1
Supplementary Table S1. Summary of putative population identity, sampling location, and sampling sources of the samples used for microsatellite analyses. We assume that the Taiwanese and Philippine samples collected from fishery interactions, including incidental catches and illegal trades in fish markets, were from dolphins inhabiting local waters (as assumed by Wang et al. 1999). Captive dolphi…
					Sampling sources
Species	Population	Location	n	Stranding	Fishery interaction	Drive fishery	Captivity
Common bottlenose dolphin (CBD)	East Japan	Pacific coasts of Japan	32	3		15	14
n=66	West Japan	Sea of Japan	4	4
	Taiwan	East Taiwan	4		4
		West Taiwan	13	11	2
		Unknown location	11		11
	Philippines	Philippines	2		2
Indo-Pacific bottlenose dolphin (IPBD)	West Japan	Amakusa	2	2
n=7	East Japan	Mikura Island	1	1
	Taiwan	Taiwan Strait	4	3	1

## Sheet: Table S2
Supplementary Table S2. Information for the 20 microsatellite loci examined in this study. CBD: Common bottlenose dolphin; IPBD: Indo-Pacific bottlenose dolphin
Microsatellite locus	Optimal annealing temperature (°C)	Fragment size range		Genbank accession number	Reference
		CBD	IPBD
AAT44	60	82-100	85-88	AF416501	Caldwell et al. 2002.
EV14	60	130-166	130-160	G09079	Valsecchi and Amos. 1996.
D14	48	114-136	126-132		Shinohara et al. 1997.
D22	52	110-130	114-118
KWM1b	45	187-191	185-187		Hoelzel et al. 1998.
KWM2a	43	136-156	136-152
KWM2b	44	171-179	175
KWM9b	55	168-180	182-186
TexVet7	60	153-167	157-161	AF004907	Rooney et al. 1999.
MK3	60	135-165	161-175	AF237889	Krützen et al. 2001.
MK5	58	209-237	211-219	AF237890
Dde59	52	233-397	251-401	AM087093	Coughlan et al. 2006.
Dde65	48	180-200	184-200	AM087096
Dde66	48	341-361	351-359	AM087097
Dde69	55	200-216	204-212	AM087098
Dde70	55	117-157	133-139	AM087099
Dde84	48	135-159	141-151	AM087101
Sco11	55	203-231	203-227	AM087102	Mirimin et al. 2006.
Sco28	55	127-147	127-139	AM087103
Sco55	55	216-220	216-220	AM087105
References:
Caldwell M, Gaines MS, Hughes CR. 2002. Eight polymorphic microsatellite loci for bottlenose dolphin and other cetacean species. Molecular Ecology Notes. 2:393–395.
Coughlan J, Mirimin L, Dillane E, Rogan E, Cross TF. 2006. Isolation and characterization of novel microsatellite loci for the short-beaked common dolphin (Delphinus delphis) and cross-amplification in other cetacean species. Molecular Ecology Notes. 6:490–492.
Hoelzel AR, Potter CW, Best PB. 1998. Genetic differentiation between parapatric 'nearshore' and 'offshore' populations of the bottlenose dolphin. Proceedings of the Royal Society of London Series B. 265:1177–1183.
Krützen M, Valsecchi E, Connor RC, Sherwin WB. 2001. Characterization of microsatellite loci in Tursiops aduncus. Molecular Ecology Notes. 1:170–172.
Mirimin L, Coughlan J, Rogan E, Cross TF. 2006. Tetranucleotide microsatellite loci from the striped dolphin (Stenella coeruleoalba Meyen, 1833). Molecular Ecology Notes. 6:493–495.
Rooney AP, Merritt DB, Derr JN. 1999. Microsatellite diversity in captive bottlenose dolphins (Tursiops truncatus). Journal of Heredity. 90:228–253.
Shinohara M, Domingo-Roura X, Takenaka O. 1997. Microsatellites in the bottlenose dolphin Tursiops truncatus. Molecular Ecology. 6:695–696.
Valsecchi E, Amos W. 1996. Microsatellite markers for the study of cetacean populations. Molecular Ecology. 5:151–156.

## Sheet: Table S3
Supplementary Table S3. Summary of putative population identity, sampling location, and sampling source of the samples used for mitochondrial DNA analyses.
Species	Population	Location	n	Sampling source	GenBank Access No.	Reference
Common bottlenose dolphin (CBD)	East Japan	Taiji, Japan	160	Drive fishery	AB303154-74	1, 2
	Northeast China	Zhoushan, China	8	Fishery interaction	AF355585-86, AF459509, AF459513-14, AF459522	3
n=353		Lianyungang, China	5	Fishery interaction	AF459510, AF459512, AF459515	3
		Qingdiao, China	1	Fishery interaction	AF355587	3
	Southeast China	Hong Kong	3	Stranding	AF056220-21	4
		Philippines	1	Fishery interaction		1
		Taiwan	43	Fishery interaction Stranding	AF056223-32	1, 4
		Dong Shan, China	2	Fishery interaction	AF459511, AF459523	3
	Hawai’i	Hawai’i, HI	22	Biopsy	EF672700-23, EF672725	5
		Four-Islands, HI	26	Biopsy	EF672700-23, EF672726	5
		Oahu, HI	30	Biopsy	EF672700-23, EF672727	5
		Kauai, HI	41	Biopsy	EF672700-23, EF672728	5
	Palmyra	Palmyra, HI	11	Biopsy	EF672700-23, EF672729	5
Indo-Pacific bottlenose dolphin (IPBD)	Japan	Mikura Island	1	Stranding		1
		Amakusa	2	Stranding		1
n=40	South China	Beihai, China	6	Fishery interaction	AF056233-34, AF459520	3, 4
	Southeast China	Taiwan	18	Fishery interaction, Stranding, Captivity	AF056233-36, AF056239-43	1, 4
		Xiamen, China	5	Fishery interaction	AF056233, AF056239-40	3, 4
		Dong Shan, China	6	Fishery interaction		3
	Indonesia	Unknown location	2	Aquarium	AF056237-38	4
Reference code: 1, This study; 2, Kita et al. 2013; 3, Yang et al. 2005; 4, Wang et al. 1999; 5, Martien et al. 2012.

## Sheet:  Table S4
Supplementary Table S4. Summary of microsatellite information for each CBD and IPBD populations.
Locus	No. alleles	Allelic range	Allelic richness	HO	HE	P-value	FIS
Common bottlenose dolphin (CBD)
East Japan (n=32)
D14	7	6	1.738	0.75	0.7376	0.58017	-0.017
D22	10	10	1.862	0.6875	0.86161	0.0988	0.205
Dde59	6	81	1.771	0.59375	0.77133	0.21184	0.233
Dde65	6	10	1.801	0.8125	0.8006	0.80106	-0.015
Dde66	8	10	1.684	0.625	0.68353	0.53041	0.087
Dde69	5	8	1.752	0.71875	0.75248	0.55518	0.046
Dde70	16	19	1.921	0.9375	0.92113	0.95188	-0.018
Dde84	7	12	1.791	0.78125	0.79067	0.54211	0.012
EV14	14	18	1.922	0.96875	0.92163	0.41627	-0.052
KWM1b	3	2	1.542	0.59375	0.54216	0.60885	-0.097
KWM2a	7	8	1.758	0.75	0.75843	0.77314	0.011
KWM2b	5	4	1.46	0.375	0.45982	0.16959	0.187
KWM9b	5	5	1.714	0.65625	0.71379	0.36187	0.082
MK3	10	9	1.86	0.84375	0.85962	0.35062	0.019
MK5	12	14	1.843	0.875	0.84276	0.93829	-0.039
Sco11	8	14	1.82	0.875	0.81994	0.54964	-0.068
Sco28	4	5	1.282	0.1875	0.28175	0.02458	0.338
Sco55	2	1	1.411	0.5	0.41071	0.37898	-0.222
TexVet7	5	4	1.614	0.71875	0.61359	0.54556	-0.175
AAT44	7	6	1.757	0.78125	0.75694	0.91315	-0.033
Mean	7.35	12.3	1.71515	0.70156	0.715
s.d.	3.558	16.896		0.18927	0.17218
Taiwan (n=28)
D14	7	10	1.788	0.75	0.78831	0.3273	0.049
D22	9	10	1.849	0.78571	0.84935	0.48896	0.076
Dde59	7	83	1.745	0.67857	0.74545	0.07802	0.091
Dde65	7	10	1.832	0.78571	0.83247	0.60288	0.057
Dde66	5	6	1.686	0.57143	0.68571	0.37217	0.169
Dde69	5	8	1.714	0.57143	0.71429	0.01321	0.203
Dde70	13	17	1.906	0.89286	0.90584	0.80443	0.015
Dde84	6	12	1.768	0.75	0.76753	0.33591	0.023
EV14	12	17	1.856	0.78571	0.85584	0.39478	0.083
KWM1b	3	2	1.6	0.64286	0.6	0.68506	-0.073
KWM2a	9	9	1.858	0.82143	0.85779	0.07617	0.043
KWM2b	5	4	1.61	0.67857	0.61039	0.34974	-0.114
KWM9b	7	6	1.715	0.82143	0.71494	0.10945	-0.152
MK3	11	15	1.87	0.92857	0.87013	0.86255	-0.068
MK5	10	9	1.877	0.89286	0.87662	0.7288	-0.019
Sco11	6	12	1.692	0.53571	0.69221	0.03631	0.229
Sco28	4	4	1.355	0.40741	0.355	1	-0.151
Sco55	2	1	1.103	0.10714	0.10325	1	-0.038
TexVet7	7	7	1.681	0.71429	0.68052	0.32885	-0.051
AAT44	7	6	1.794	0.82143	0.79416	0.32589	-0.035
Mean	7.1	12.4	1.71495	0.69716	0.71499
s.d.	2.882	17.206		0.19184	0.19257
West Japan (n=4)
D14	5	4	1.857	0.5	0.85714	0.0859	0.455
D22	5	6	1.857	1	0.85714	0.65647	-0.2
Dde59	2	6	1.429	0.5	0.42857	1	-0.2
Dde65	4	8	1.786	1	0.78571	1	-0.333
Dde66	2	4	1.429	0.5	0.42857	1	-0.2
Dde69	3	6	1.607	0.75	0.60714	1	-0.286
Dde70	4	13	1.821	0.5	0.82143	0.31681	0.429
Dde84	5	9	1.857	0.5	0.85714	0.08558	0.455
EV14	5	11	1.893	0.75	0.89286	0.46558	0.182
KWM1b	2	1	1.429	0.5	0.42857	1	-0.2
KWM2a	5	4	1.857	0.75	0.85714	0.65484	0.143
KWM2b	2	2	1.25	0.25	0.25	1	0
KWM9b	4	4	1.75	0.75	0.75	1	0
MK3	7	15	1.964	1	0.96429	1	-0.043
MK5	5	6	1.857	1	0.85714	0.65786	-0.2
Sco11	4	10	1.821	0.75	0.82143	0.77337	0.1
Sco28	2	2	1.25	0.25	0.25	1	0
Sco55	1	NA	1	NA	NA	NA	NA
TexVet7	4	5	1.75	0.75	0.75	1	0
AAT44	4	3	1.75	1	0.75	1	-0.412
Mean	3.895	6.263	1.6607	0.68421	0.69549
s.d.	1.41	3.842		0.2478	0.22473
Philippines (n=2)
D14	2	2	1.667	0	0.66667	0.33338	1
D22	4	11	2	1	1	1	0
Dde59	3	4	1.833	0.5	0.83333	0.33319	0.5
Dde65	4	6	2	1	1	1	0
Dde66	1	NA	1	NA	NA	NA	NA
Dde69	3	4	1.833	1	0.83333	1	-0.333
Dde70	3	4	1.833	1	0.83333	1	-0.333
Dde84	3	11	1.833	1	0.83333	1	-0.333
EV14	4	7	2	1	1	1	0
KWM1b	2	1	1.667	0	0.66667	0.33367	1
KWM2a	3	4	1.833	1	0.83333	1	-0.333
KWM2b	2	1	1.5	0.5	0.5	1	0
KWM9b	2	2	1.5	0.5	0.5	1	0
MK3	3	6	1.833	1	0.83333	1	-0.333
MK5	2	8	1.5	0.5	0.5	1	0
Sco11	3	6	1.833	1	0.83333	1	-0.333
Sco28	2	1	1.5	0.5	0.5	1	0
Sco55	1	NA	1	NA	NA	NA	NA
TexVet7	3	4	1.833	0.5	0.83333	0.33429	0.5
AAT44	3	3	1.833	0.5	0.83333	0.33601	0.5
Mean	2.833	4.722	1.69155	0.69444	0.76852
s.d.	0.707	3.083		0.3489	0.17282
Indo-Pacific bottlenose dolphin (IPBD)
Taiwan (n=4)
D14	4	3	1.75	0.5	0.75	0.31625	0.368
D22	1	NA	1	NA	NA	NA	NA
Dde59	3	2	1.75	0.75	0.75	0.65767	0
Dde65	4	4	1.75	0.75	0.75	1	0
Dde66	3	2	1.75	1	0.75	1	-0.412
Dde69	4	3	1.643	0.5	0.64286	0.42938	0.25
Dde70	2	2	1.536	0.25	0.53571	0.42761	0.571
Dde84	2	1	1.429	0.5	0.42857	1	-0.2
EV14	4	3	1.75	0.5	0.75	0.3122	0.368
KWM1b	2	1	1.429	0.5	0.42857	1	-0.2
KWM2a	4	3	1.75	0.75	0.75	1	0
KWM2b	1	NA	1	NA	NA	NA	NA
KWM9b	3	2	1.607	0.75	0.60714	1	-0.286
MK3	5	4	1.857	0.75	0.85714	0.65536	0.143
MK5	4	3	1.75	0.5	0.75	0.31585	0.368
Sco11	3	3	1.679	1	0.67857	0.31614	-0.6
Sco28	2	1	1.571	0.5	0.57143	1	0.143
Sco55	2	1	1.429	0.5	0.42857	1	-0.2
TexVet7	3	2	1.75	0.5	0.75	0.65807	0.368
AAT44	2	1	1.536	0.75	0.53571	1	-0.5
Mean	3.111	2.278	1.5858	0.625	0.65079
s.d.	0.963	1.018		0.19648	0.13394
Amakusa (n=2)
D14	1	NA	1	NA	NA	NA	NA
D22	2	2	1.5	0.5	0.5	1	0
Dde59	2	2	1.5	0.5	0.5	1	0
Dde65	1	NA	1	NA	NA	NA	NA
Dde66	1	NA	1	NA	NA	NA	NA
Dde69	3	2	1.833	1	0.83333	1	-0.333
Dde70	3	3	1.833	1	0.83333	1	-0.333
Dde84	2	1	1.5	0.5	0.5	1	0
EV14	1	NA	1	NA	NA	NA	NA
KWM1b	2	1	1.5	0.5	0.5	1	0
KWM2a	2	1	1.5	0.5	0.5	1	0
KWM2b	1	NA	1	NA	NA	NA	NA
KWM9b	1	NA	1	NA	NA	NA	NA
MK3	2	2	1.667	0	0.66667	0.33268	1
MK5	3	2	1.833	0.5	0.83333	0.33336	0.5
Sco11	3	3	1.833	1	0.83333	1	-0.333
Sco28	1	NA	1	NA	NA	NA	NA
Sco55	2	1	1.5	0.5	0.5	1	0
TexVet7	3	2	1.833	1	0.83333	1	-0.333
AAT44	2	1	1.5	0.5	0.5	1	0
Mean	2.385	1.769	1.4166	0.61538	0.64103
s.d.	0.506	0.725		0.29957	0.16452

## Sheet:  Table S5
Supplementary Table S5. The potential first-generation immigrants in the East and West Coast Clusters of CBD.
ID	Sex	Current population	Potential source population	-LOG(L_home / L_max)	p
870	Male	West Coast	East Coast	1.766	0.009
1014	Male	West Coast	East Coast	3.827	0.002
EW1340	Female	East Coast	West Coast	1.492	0.006

## Sheet: Table S6
Supplementary Table S6. The sex-biased dispersal test results for the CBD samples from the East and West Coast Clusters.
	n	Mean of assignment indices	Variation of assignment indices	FIS	FST	Ho	Hs	Relativeness
Female	18	0.27967	12.6052	0.0381	0.0325	0.6611	0.6873	0.0608
Male	16	-0.31463	12.7161	0.0086	0.0339	0.6844	0.6903	0.065
Overall	34			0.0356	0.018	0.6721	0.6969	0.0342
p		0.602	0.986	0.503	0.94	0.5	0.863	0.908

## Sheet: Table S7
Supplementary Table S7. Polymorphic sites in the bottlenose dolphin mtDNA control region haplotypes. The dot indicates identical site to the top sequence and the dash indicates an insertion–deletion event. The number in the top row indicates the position of the variable site in the 388bp sequence.
																									Variable site
	6	9	18	26	29	43	48	49	57	69	70	71	75	76	77	80	83	85	87	89	90	92	93	94	95	96	100	102	130	133	135	136	140	144	145	157	179	180	190	191	199	201	202	204	208	231	234	237	250
TtHap 1	G	A	C	C	C	G	T	T	A	G	T	A	A	T	T	A	T	C	T	C	A	A	T	G	C	G	G	T	T	T	T	A	A	T	T	G	A	T	C	T	A	T	A	C	A	T	G	C	T
TtHap 2	.	.	.	.	T	.	.	.	.	.	.	.	.	.	.	.	.	.	.	.	.	.	.	.	.	.	.	.	.	.	.	.	.	.	.	.	.	.	.	C	.	.	.	.	.	C	.	.	.
TtHap 3	.	.	T	.	.	.	.	.	.	.	.	.	.	.	.	.	.	.	.	.	G	.	.	.	T	.	.	.	.	.	.	.	.	.	.	.	.	C	.	C	.	.	.	T	.	.	.	.	.
TtHap 4	.	.	.	.	.	.	.	.	.	.	.	.	.	.	.	.	.	.	.	.	.	.	.	.	.	.	.	.	.	.	.	G	.	.	.	.	.	.	.	C	.	.	.	.	.	.	.	.	.
TtHap 5	.	.	.	.	.	.	.	.	.	.	.	.	.	.	.	.	C	.	.	.	.	.	.	.	.	.	.	.	.	.	.	.	.	.	.	.	.	.	.	.	.	.	.	.	.	.	.	.	.
TtHap 6	.	.	.	.	.	.	.	.	.	.	.	.	.	.	.	.	.	.	.	.	.	.	.	.	.	.	.	.	.	.	.	G	.	.	.	.	.	.	.	C	.	.	.	.	.	.	.	.	.
TtHap 7	.	.	.	.	T	.	.	.	.	.	.	.	.	.	.	.	.	.	.	.	.	.	.	.	.	.	.	.	G	.	.	.	G	G	.	.	.	.	.	C	.	.	.	.	.	C	.	.	.
TtHap 8	.	.	.	.	.	.	.	.	.	.	C	.	.	.	.	.	.	.	.	.	.	.	.	.	.	.	.	.	.	.	.	.	.	.	.	.	.	.	.	C	.	.	.	.	.	.	.	.	.
TtHap 9	.	.	.	.	.	.	.	.	.	.	.	.	.	.	.	.	.	.	.	.	.	.	.	.	.	.	.	.	.	.	.	.	.	.	.	.	.	.	.	.	.	.	.	.	.	.	.	.	.
TtHap 10	.	.	T	.	.	.	.	.	.	.	.	.	.	.	.	.	.	.	.	.	.	.	.	.	T	.	.	.	.	.	.	.	.	.	.	.	.	.	.	.	.	.	.	.	.	C	.	.	.
TtHap 11	.	.	.	.	.	.	.	.	.	.	.	.	.	.	.	.	.	.	.	.	.	.	.	.	.	.	.	.	.	.	.	.	.	.	.	.	.	.	.	C	.	.	.	.	.	.	.	.	.
TtHap 12	.	.	.	.	.	.	.	.	.	.	.	.	.	.	.	.	.	.	.	.	.	.	.	.	.	.	.	.	.	.	.	.	.	.	.	.	.	.	.	.	.	.	.	.	.	.	.	.	.
TtHap 13	.	.	.	.	.	.	.	.	.	.	.	.	.	.	.	.	.	.	.	.	.	.	.	.	.	.	.	.	.	.	.	G	.	.	.	.	.	.	.	C	.	.	.	.	.	.	.	.	.
TtHap 14	.	.	.	.	.	.	.	.	.	.	.	.	.	.	.	.	.	.	.	.	.	.	.	.	.	.	.	.	.	.	.	.	.	.	.	.	.	.	.	.	.	.	.	.	.	.	.	.	.
TtHap 15	.	.	.	.	.	.	.	.	.	.	.	.	.	.	.	.	.	.	.	.	.	.	.	.	.	.	.	.	.	.	.	.	.	.	.	.	.	.	.	C	.	.	.	.	.	.	.	.	.
TtHap 16	.	.	T	.	.	.	.	.	.	.	.	.	.	.	.	.	.	.	.	.	.	.	.	.	T	.	A	.	.	.	.	.	.	.	.	.	.	.	.	C	.	.	.	.	.	.	.	.	C
TtHap 17	A	.	T	.	T	A	.	.	.	.	.	G	.	.	.	.	.	.	.	T	.	.	.	.	T	A	.	.	.	.	C	.	.	.	.	.	.	.	.	.	.	.	.	.	.	C	A	T	.
TtHap 18	.	.	T	.	.	A	.	.	.	.	.	.	G	C	C	.	C	.	G	.	.	.	C	A	T	.	.	.	.	.	C	.	.	.	.	.	G	.	.	C	.	.	.	.	.	C	.	T	.
TtHap 19	.	.	.	.	.	.	.	.	.	.	.	.	.	.	.	.	.	.	.	.	.	.	.	.	.	.	.	.	.	.	.	G	.	.	.	.	G	.	.	C	.	.	.	.	.	.	.	.	.
TtHap 20	.	.	.	.	.	.	.	.	.	.	.	.	.	.	.	.	.	.	.	.	.	.	.	.	.	.	.	.	.	.	.	G	.	.	.	.	.	.	.	C	.	.	.	.	.	.	.	.	.
TtHap 21	.	.	.	.	.	.	.	.	.	.	.	.	.	.	.	.	.	.	.	.	.	.	.	.	.	.	.	.	.	.	.	.	.	.	.	.	.	.	.	C	.	.	.	.	.	.	.	.	.
TtHap 22	.	.	.	.	.	.	.	.	.	.	.	.	.	.	.	G	.	.	.	.	.	.	.	.	.	.	.	.	.	.	.	.	.	.	.	.	.	.	.	C	.	.	.	.	.	.	.	.	.
TtHap 23	.	.	T	.	.	.	.	.	.	.	.	.	.	.	.	.	C	.	.	.	.	.	.	.	T	.	.	.	.	.	.	.	.	.	.	.	.	.	.	.	.	.	.	.	.	C	.	.	.
TtHap 24	.	.	.	.	.	.	.	.	.	.	.	.	.	.	.	.	.	.	.	.	.	.	.	.	.	.	.	.	.	.	.	.	.	.	.	.	.	.	.	.	.	.	.	.	.	C	.	.	.
TtHap 25	A	.	T	.	.	.	.	.	.	.	.	.	.	.	.	.	C	.	.	.	.	G	.	.	T	A	.	C	.	.	C	.	.	.	.	.	.	.	.	.	.	.	.	.	.	C	A	.	.
TtHap 26	.	.	T	.	.	.	.	.	.	.	.	.	.	.	.	.	C	.	.	.	.	.	.	.	T	.	.	.	.	.	.	.	.	.	.	.	.	.	.	.	.	.	.	.	.	C	.	.	.
TtHap 27	.	.	.	.	T	.	.	.	.	.	.	.	.	.	.	.	.	.	.	.	.	.	.	.	.	.	.	.	.	.	.	.	.	.	.	.	.	.	.	C	.	.	.	.	.	C	.	.	.
TtHap 28	.	.	.	.	.	.	.	.	.	.	.	.	.	.	.	.	.	.	.	.	.	.	.	.	.	.	.	.	.	.	.	G	.	.	.	.	.	.	.	C	.	.	.	.	.	C	.	.	.
TtHap 29	.	.	.	.	.	.	.	.	.	.	.	.	.	.	.	.	.	.	.	.	.	.	.	.	.	.	.	.	.	.	.	.	.	.	.	.	.	.	.	C	.	.	.	.	.	.	.	.	.
TtHap 30	.	.	.	.	T	.	.	.	.	.	.	.	.	.	.	.	.	.	.	.	.	.	.	.	.	.	.	.	.	.	.	.	.	.	.	.	.	.	.	C	.	.	.	.	.	C	.	.	.
TtHap 31	.	.	.	.	.	.	.	.	.	.	.	.	.	.	.	.	.	.	.	.	.	.	.	.	.	.	.	.	.	.	.	G	.	.	.	.	.	.	.	C	.	.	.	.	.	.	.	.	.
TtHap 32	.	.	.	.	.	.	.	.	.	.	.	.	.	.	.	.	.	.	.	.	.	.	.	.	.	.	.	.	.	.	.	.	.	.	.	.	.	.	.	.	.	.	.	.	.	.	.	.	.
TtHap 33	A	.	T	.	.	.	.	.	.	.	.	.	.	.	.	.	C	.	.	.	.	G	.	.	T	A	.	C	.	.	C	.	.	.	.	.	.	.	.	.	.	.	.	.	.	C	A	.	.
TtHap 34	.	.	.	G	.	.	.	.	.	.	.	.	.	.	.	.	.	.	.	.	.	.	.	.	.	.	.	.	.	.	.	.	.	.	.	.	.	.	.	.	.	.	.	.	.	.	.	.	.
TtHap 35	.	.	T	G	.	.	.	.	.	.	.	.	.	.	.	.	.	.	.	.	.	.	.	.	T	.	A	.	.	.	.	.	.	.	.	.	.	.	.	C	.	.	.	.	.	.	.	.	C
TtHap 36	.	.	.	G	.	.	.	.	.	.	.	.	.	.	.	.	.	.	.	.	.	.	.	.	.	.	.	.	.	.	.	.	.	.	.	.	.	.	.	C	.	.	.	.	.	.	A	.	.
TtHap 37	.	.	.	G	T	.	C	.	.	.	.	.	.	.	.	.	.	.	.	.	.	.	.	.	.	.	.	.	.	.	.	.	.	.	.	.	.	.	.	C	.	.	.	.	.	C	.	.	.
TtHap 38	.	.	.	.	T	.	.	.	.	.	.	.	.	.	.	.	.	.	.	.	.	.	.	.	.	.	.	.	.	.	.	.	.	.	.	.	.	.	.	.	.	.	.	.	.	C	.	.	.
TtHap 39	.	.	.	.	.	.	.	.	.	.	.	.	.	.	.	.	.	.	.	.	.	.	.	.	.	.	.	.	.	.	.	G	.	.	.	.	.	.	.	C	.	.	.	.	.	.	A	.	.
TtHap 40	.	.	T	.	.	.	.	.	.	.	.	.	.	.	.	.	.	.	.	.	.	.	.	.	T	.	.	.	.	.	.	.	.	.	.	.	.	.	.	.	.	.	.	.	.	C	.	.	.
TtHap 41	.	G	T	.	.	.	.	.	T	.	.	.	.	.	.	.	.	.	.	.	.	.	.	.	T	.	A	.	.	.	.	.	.	.	.	.	T	.	.	C	.	.	.	.	T	.	.	.	C
TtHap 42	.	.	.	.	T	.	.	.	.	.	.	.	.	.	.	.	.	.	.	.	.	.	.	.	.	.	.	.	.	.	.	.	.	.	.	.	.	.	.	C	.	.	.	.	.	C	.	.	.
TtHap 43	.	.	.	.	.	.	.	.	.	.	.	.	.	.	.	.	.	.	.	.	.	.	.	.	.	.	.	.	.	.	.	.	.	.	.	.	.	.	.	C	.	.	.	.	.	.	.	.	.
TtHap 44	.	.	T	.	.	.	.	.	.	.	.	.	.	.	.	.	.	.	.	.	.	.	.	.	T	.	.	.	.	.	C	.	.	.	.	.	.	.	.	C	.	.	.	.	.	C	.	.	.
TtHap 45	.	.	T	.	.	.	.	.	.	A	.	.	.	.	.	.	.	.	.	.	.	.	C	.	T	.	.	.	.	.	.	.	.	.	.	.	.	.	.	C	.	.	.	.	.	.	.	.	C
TtHap 46	.	.	.	.	.	.	.	.	.	.	.	.	.	.	.	.	.	.	.	.	.	.	.	.	.	.	.	.	.	.	.	.	.	.	.	.	.	.	.	.	.	.	.	.	.	C	.	.	.
TtHap 47	.	.	.	.	.	.	.	.	.	.	.	.	.	.	.	.	.	.	.	.	.	.	.	.	.	.	.	.	.	.	.	.	.	.	.	.	.	.	.	C	.	.	.	.	.	.	.	.	.
TtHap 48	.	.	T	.	.	.	.	.	.	.	.	.	.	.	.	.	.	.	.	.	.	.	.	.	T	.	A	.	.	.	.	.	.	.	.	.	.	.	.	.	.	.	.	.	.	.	.	.	C
TtHap 49	.	.	T	.	.	.	.	.	.	.	.	.	.	.	.	.	.	.	.	.	.	.	.	.	T	.	.	.	.	.	C	.	.	.	.	.	.	.	.	C	.	.	.	.	.	C	.	.	.
TtHap 50	.	.	T	.	.	.	.	.	.	.	.	.	.	.	.	.	.	.	.	.	.	.	.	.	T	.	A	.	.	.	.	.	.	.	.	.	.	.	.	C	.	.	.	.	.	.	.	.	C
TtHap 51	.	.	T	.	.	.	.	.	.	.	.	.	.	.	.	.	.	.	.	.	.	.	.	.	T	.	.	.	.	.	C	.	.	.	.	A	.	.	.	C	.	.	.	.	.	C	.	.	.
TtHap 52	.	.	.	.	.	.	.	C	.	.	.	.	.	.	.	.	.	.	.	.	.	.	.	.	.	.	.	.	.	.	.	.	.	.	.	.	.	.	.	C	.	.	.	.	.	.	.	.	C
TtHap 53	.	.	.	.	.	.	.	.	.	.	.	.	.	.	.	.	.	.	.	.	.	.	.	.	.	.	.	.	.	.	.	.	.	.	.	.	.	.	.	.	.	.	.	.	.	C	.	.	.
TtHap 54	.	.	.	.	.	.	.	.	.	.	.	.	.	.	.	.	.	.	.	.	.	.	.	.	.	.	.	.	.	.	.	.	.	.	.	.	.	.	.	.	.	.	.	.	.	.	.	.	.
TtHap 55	.	.	T	.	.	.	.	.	.	.	.	.	.	.	.	.	.	.	.	.	.	G	.	.	T	.	.	.	.	.	.	.	.	.	.	.	.	.	.	C	.	.	.	.	.	C	.	.	.
TtHap 56	.	.	T	.	.	.	.	.	.	.	.	.	.	.	.	.	.	T	.	.	.	.	.	.	T	.	.	.	.	.	C	.	.	.	.	.	.	.	.	C	.	.	.	.	.	C	.	.	.
TtHap 57	.	.	T	.	.	.	.	.	.	.	.	.	.	.	.	.	.	T	.	.	.	.	.	.	T	.	.	.	.	.	C	.	.	.	.	.	.	.	.	C	.	C	.	.	.	C	.	.	.
TtHap 58	.	.	T	.	.	.	.	.	.	.	.	.	.	.	.	.	.	.	.	.	.	.	.	.	T	.	.	.	.	.	C	.	.	.	.	.	.	.	.	.	.	.	.	.	.	C	.	.	.
TtHap 59	A	.	T	.	T	.	.	.	.	.	.	.	.	.	C	.	C	.	.	.	.	.	.	.	T	A	A	.	.	.	.	.	.	.	C	.	.	.	.	C	T	.	.	T	.	C	.	.	.
TtHap 60	.	.	T	.	.	.	.	.	.	.	.	.	.	.	.	.	.	.	.	.	.	.	.	.	T	.	A	.	.	.	.	.	.	.	.	.	.	.	.	C	.	.	.	.	.	.	.	.	C
TtHap 61	.	.	T	.	.	.	.	.	.	.	.	.	.	.	.	.	C	.	.	.	.	.	.	.	T	.	.	.	.	.	.	.	.	.	.	.	.	.	.	.	.	.	.	.	.	C	.	.	.
TtHap 62	.	.	T	.	.	.	.	.	.	.	.	.	.	.	.	.	.	.	.	.	.	.	.	.	T	.	A	.	.	.	.	.	.	.	.	.	.	.	.	C	.	.	G	.	.	.	.	.	C
TtHap 63	.	.	T	.	.	.	.	.	.	.	.	.	.	.	.	.	.	.	.	.	.	.	.	.	T	.	.	.	.	.	C	.	.	.	.	.	.	.	.	C	.	.	.	.	.	C	.	.	.
TtHap 64	.	.	T	.	.	.	.	.	.	.	.	.	.	.	.	.	.	.	.	.	.	.	.	.	T	.	A	.	.	.	.	.	.	.	.	.	.	.	.	C	.	.	.	.	.	.	.	.	C
TaHap 65	A	.	T	.	T	.	.	.	.	.	.	.	.	.	C	.	C	.	.	.	.	.	.	.	T	A	.	.	.	.	.	.	.	.	.	.	.	.	T	C	T	.	.	T	.	C	.	.	.
TaHap 66	A	.	T	.	T	.	.	.	.	.	.	.	.	.	C	.	C	.	.	.	.	.	.	.	T	A	A	.	.	.	.	.	.	.	C	.	.	.	.	C	T	.	.	T	.	C	.	.	.
TaHap 67	A	.	T	.	T	.	.	.	.	.	.	.	.	.	C	.	C	.	.	.	.	.	.	.	T	A	A	.	.	C	.	.	.	.	.	.	.	.	.	C	T	.	.	T	.	C	.	.	.
TaHap 68	A	.	T	.	T	.	.	.	.	.	.	.	.	.	C	.	C	.	.	.	.	.	.	.	T	A	.	.	.	.	.	.	.	.	.	.	.	.	T	C	T	.	.	T	.	C	.	.	.
TaHap 69	A	.	T	.	T	.	.	.	.	.	.	.	.	.	C	.	C	.	.	.	.	.	.	.	.	A	A	.	.	.	.	.	.	.	C	A	.	.	T	C	T	.	.	T	.	C	.	.	.
TaHap 70	A	.	T	.	T	.	.	.	.	.	.	.	.	.	C	.	C	.	.	.	.	.	.	.	T	A	A	.	.	.	.	.	.	.	C	.	.	.	T	C	T	.	.	T	.	C	.	.	.
TaHap 71	A	.	T	.	T	.	.	.	.	.	.	.	.	.	C	.	C	.	.	.	.	.	.	.	T	A	A	.	.	.	.	.	.	.	C	.	.	.	.	C	T	.	.	T	.	C	.	.	.
TaHap 72	A	.	T	.	T	.	.	.	.	.	.	.	.	.	C	.	C	.	.	.	.	.	.	.	T	A	A	.	.	.	.	.	.	.	C	.	.	.	.	C	T	.	.	.	.	.	.	.	.
TaHap 73	A	.	T	.	T	.	.	.	.	.	.	.	.	.	C	.	C	.	.	.	.	.	.	.	T	A	.	.	.	.	.	.	.	.	.	.	.	.	T	C	T	.	.	T	.	.	.	.	.
TaHap 74	A	.	T	.	T	.	.	.	.	.	.	.	.	.	C	.	C	.	.	.	.	.	.	.	T	A	A	.	.	C	.	.	.	.	.	.	.	.	.	C	T	.	.	T	.	C	.	.	.
TaHap 75	A	.	T	.	T	.	.	.	.	.	.	.	.	.	C	.	C	.	.	.	.	.	.	.	T	A	A	.	.	.	.	.	.	.	C	.	.	.	.	C	T	.	.	T	.	C	.	.	.
TaHap 76	A	.	T	.	T	.	.	.	.	.	.	.	.	.	C	.	C	.	.	.	.	.	.	.	T	A	.	.	.	.	.	.	.	.	.	.	.	.	T	C	T	.	.	T	.	C	.	.	.
TaHap 77	A	.	T	.	T	.	.	.	.	.	.	.	.	.	C	.	C	.	.	.	.	.	.	.	T	A	A	.	.	.	.	.	.	.	C	.	.	.	T	C	T	.	.	T	.	C	.	.	.
TaHap 78	A	.	T	.	T	.	.	.	.	.	.	.	.	.	C	.	C	.	.	.	.	.	.	.	T	A	A	.	.	.	.	.	.	.	C	.	.	.	.	C	T	.	.	T	.	C	.	.	.
TaHap 79	A	.	T	.	T	.	.	.	.	.	.	.	.	.	C	.	C	.	.	.	.	.	.	.	T	A	A	.	.	.	.	.	.	.	C	.	.	.	.	C	T	.	.	T	.	C	.	.	.
TaHap 80	A	.	T	.	T	.	.	.	.	.	.	.	.	.	C	.	C	.	.	.	.	.	.	.	T	A	A	.	.	.	.	.	.	.	C	.	.	.	.	C	T	.	.	.	.	C	.	.	.
TaHap 81	A	.	T	.	T	.	.	.	.	.	.	.	.	.	C	.	C	.	.	.	.	.	.	.	T	A	A	.	.	.	.	.	.	.	C	.	.	.	.	C	T	.	.	.	.	.	.	.	.
TaHap 82	A	.	T	.	T	.	.	.	.	.	.	.	.	.	C	.	C	.	.	.	.	.	.	.	T	A	.	.	.	.	.	.	.	.	.	.	.	.	T	C	T	.	.	T	.	C	.	.	.
[truncated: 33 more columns]

## Sheet: Table S8
Supplementary Table S8. Frequencies for 82 mtDNA haplotypes in each geographic region. Haplotype ID started with 'Tt' indicates it is a haplotype for common bottlenose dolphin, 'Ta' indicates it is an Indo-Pacific bottlenose dolphin haplotype. See Table S7 for haplotype definitions.
Haplotype				Geographic regions
	Japan	Southeast China	Northeast China	South China	Indonesia	Hawaiian Islands	Palmyra Atoll	Total
TtHap_1	9	1						10
TtHap_2	46	11	6			5		68
TtHap_3	1							1
TtHap_4	20							20
TtHap_5	2							2
TtHap_6	11							11
TtHap_7	1							1
TtHap_8		2	1					3
TtHap_9		4						4
TtHap_10		3						3
TtHap_11		1	2					3
TtHap_12		1						1
TtHap_13	3	1						4
TtHap_14		9	1					10
TtHap_15	9	1						10
TtHap_16		3				2	3	8
TtHap_17		3						3
TtHap_18		1						1
TtHap_19	3							3
TtHap_20	9		1			1		11
TtHap_21	7							7
TtHap_22	10							10
TtHap_23	2							2
TtHap_24	9							9
TtHap_25	3							3
TtHap_26	4							4
TtHap_27	3							3
TtHap_28	2							2
TtHap_29	1							1
TtHap_30	1							1
TtHap_31	2	1						3
TtHap_32	1							1
TtHap_33	1							1
TtHap_34		1						1
TtHap_35		1						1
TtHap_36		2						2
TtHap_37		1						1
TtHap_38		1						1
TtHap_39		1						1
TtHap_40			1					1
TtHap_41			1					1
TtHap_42			1					1
TtHap_43						28		28
TtHap_44						20		20
TtHap_45						8		8
TtHap_46						23		23
TtHap_47						3		3
TtHap_48						6		6
TtHap_49						1		1
TtHap_50						1	2	3
TtHap_51						1		1
TtHap_52						10		10
TtHap_53						1		1
TtHap_54						1		1
TtHap_55						1		1
TtHap_56						2		2
TtHap_57						1		1
TtHap_58						3		3
TtHap_59						1		1
TtHap_60							1	1
TtHap_61							2	2
TtHap_62							1	1
TtHap_63							1	1
TtHap_64							1	1
TaHap_65		3		3				6
TaHap_66	1			2				3
TaHap_67		1						1
TaHap_68		1						1
TaHap_69					1			1
TaHap_70					1			1
TaHap_71		6						6
TaHap_72		7						7
TaHap_73		2						2
TaHap_74		2						2
TaHap_75		1						1
TaHap_76		1						1
TaHap_77		1						1
TaHap_78	2	1						3
TaHap_79		1						1
TaHap_80		1						1
TaHap_81		1						1
TaHap_82				1				1
Total	163	78	14	6	2	119	11	393

## Sheet: Table S9
Supplementary Table S9. Pairwise non-differentiation exact P values estimated based on mtDNA haplotype frequencies (above the diagonal) or Tamura and Nei’s distance model (below the diagonal).
			p
	East Japan	Southeast China	Northeast China	Hawaiian Islands	Palmyra Atoll
East Japan		0.000±0.000***	0.000±0.000***	0.000±0.000***	0.000±0.000***
Southeast China	0.000±0.000***		0.242±0.015	0.000±0.000***	0.000±0.000***
Northeast China	0.001±0.000**	0.253±0.021		0.000±0.000***	0.001±0.000**
Hawaiian Islands	0.000±0.000***	0.000±0.000***	0.000±0.000***		0.000±0.000***
Palmyra Atoll	0.000±0.000***	0.000±0.000***	0.002±0.001**	0.000±0.000***
*: P<0.05, **: P<0.01, ***:p<0.001

[truncated: 4 more sheets: Table S10,  Table S11, Table S12, Table S13]
